# Supplementary material for: Elemental Composition of Magnetic Nanoparticles in Wildland–Urban Interface Fire Ashes Revealed by Single Particle-Inductively Coupled Plasma-Time-of-Flight-Mass Spectrometer
Source: Nanomaterials (Basel). 2025 Sep 15;15(18):1420. doi: 10.3390/nano15181420 (PMC12472571; doi:10.3390/nano15181420)
Supplement: Supplementary file 1 [file nanomaterials-15-01420-s001.zip]

Archive with 1 entries (1 files):
- nanomaterials-3819936-supplementary.pdf
